# Supplementary material for: Overexpression of a Banana Aquaporin Gene MaPIP1;1 Enhances Tolerance to Multiple Abiotic Stresses in Transgenic Banana and Analysis of Its Interacting Transcription Factors
Source: Front Plant Sci. 2021 Aug 25;12:699230. doi: 10.3389/fpls.2021.699230 (PMC8424054; doi:10.3389/fpls.2021.699230)
Supplement: Supplementary file 2 [file Table_2.XLSX]

## Sheet: Sheet1
Table S2 A list of the oligo primers used for transgenic testing
Gene	Forward primers (5'-3')	Reverse primers (5'-3')
GFP	CACTGGAGTTGTCCCAATTC	GCATTGAACACCATAAGAG
35S	GCTCCTACAAATGCCATCATTGC	GATAGTGGGATTGTGCGTCATCCC
