# Supplementary material for: Overexpression of a Banana Aquaporin Gene MaPIP1;1 Enhances Tolerance to Multiple Abiotic Stresses in Transgenic Banana and Analysis of Its Interacting Transcription Factors
Source: Front Plant Sci. 2021 Aug 25;12:699230. doi: 10.3389/fpls.2021.699230 (PMC8424054; doi:10.3389/fpls.2021.699230)
Supplement: Supplementary file 3 [file Table_3.XLSX]

## Sheet: Sheet1
Table S3 A list of the oligo primers of ABA biosynthesis and response genes used for qRT-PCR
Gene	Forward primers (5'-3')	Reverse primers (5'-3')
MaSnRK2-11	GCATCCTAATATCGTCCGGTTCA	CCTTGCCTCATCTTCACTAAACC
MaZIP10	CACCTTGCCCAGAACCCTTAG	ATATCCTCCCGCACCACTCC
MaZIP49	TGGTGTTGCGGACGCTCAT	GCTGACTCCCGGTTCTTGAT
MaZIP101	AGCCTCCAAGGTTCGTGGTC	TGCCGCTGCTTCCTAATCC
MaNCED-04	CGAGGTGGTGGTGATTGGA	CGGCTTCGAGGTTGAGTTGA
MaNCED-06	AACGACTGCGAAGAAAGCC	TGTTCCTGTTCACCATACCG
MaSDR-2	GACATCAAGGACGAGAAGGGAC	GAGCTTACCGTGGAGGGAGA
MaAO	CGACCAACACCTGGGAAAGTA	CCTGAATGATCCGCACCCTAT
