# Supplementary material for: Overexpression of a Banana Aquaporin Gene MaPIP1;1 Enhances Tolerance to Multiple Abiotic Stresses in Transgenic Banana and Analysis of Its Interacting Transcription Factors
Source: Front Plant Sci. 2021 Aug 25;12:699230. doi: 10.3389/fpls.2021.699230 (PMC8424054; doi:10.3389/fpls.2021.699230)
Supplement: Supplementary file 5 [file Table_5.XLSX]

## Sheet: Sheet1
Table S5 A list of the oligo primers of the interacting genes used for qRT-PCR
Gene	Forward primers (5'-3')	Reverse primers (5'-3')
MaMYB1R1（q）	TGATGGTCTTGGTGGCAGAACA	AGGCTCGATCGACGCTTCTTCT
MaERF14（q）	AGAAGACCAGGATTTGGCTG	ACGGCGACGCAGCGTTCGT
MaERF1（q）	TGATTGATAAACCTTCATCTAAG	GCCACGGATCTTACGAGC
MaERF39（q）	AGATGGCTGCGCGAGCCTACGA	CACCACTTGCTCGCCAGCTTC
MaDREB1G（q）	AGTCCAGGATCTGGCTGGGCAC	CTCGGAAGACGGCCGTGGCA
MabZIP53（q）	GAGGATGATTTCGAACAGGGA	CGAGTGCAGTCTCTCTGTCA
MaMYB22（q）	GCGATTCGAGTATGCCCTGGCG	CAGGGAACTCCTTTCTTC
