# Supplementary material for: Overexpression of a Banana Aquaporin Gene MaPIP1;1 Enhances Tolerance to Multiple Abiotic Stresses in Transgenic Banana and Analysis of Its Interacting Transcription Factors
Source: Front Plant Sci. 2021 Aug 25;12:699230. doi: 10.3389/fpls.2021.699230 (PMC8424054; doi:10.3389/fpls.2021.699230)
Supplement: Supplementary file 6 [file Table_6.XLSX]

## Sheet: Sheet1
Table S6 A list of the oligo primers of the interacting genes used for gene amplification
Gene	Forward primers (5'-3')	Reverse primers (5'-3')
MaMYB1R1	ATGGTAAGGAAATGTTCTCA	TTAAGTAACTCTGATGGTTC
MaERF14	ATGGTGAAGAGCAAGATCAG	TCAGCAGAAGCTCCACAGATGG
MaERF1	ATGTGTGGAGGGGCG	TGGGAGGCAGTGTCTTCTGA
MaERF39	ATGAAGGCGCAGCCGACG	CTACTGATGGAAGTTCC
MaDREB1G	ATGGATAGCTTCAGCAGCGACTCG	GTGGAGCTATGCCGTCTGA
MabZIP53	ATGTCTTCCATTCCGGTCCG	TCAGAACTGCAACATGTCAGC
MaMYB22	ATGACGACAAGGTCGTGGATG	TCATGGTCCTGAACCACGGTAGC
