# Supplementary material for: Overexpression of a Banana Aquaporin Gene MaPIP1;1 Enhances Tolerance to Multiple Abiotic Stresses in Transgenic Banana and Analysis of Its Interacting Transcription Factors
Source: Front Plant Sci. 2021 Aug 25;12:699230. doi: 10.3389/fpls.2021.699230 (PMC8424054; doi:10.3389/fpls.2021.699230)
Supplement: Supplementary file 8 [file Table_8.XLSX]

## Sheet: Sheet1
Table S8 A list of the oligo primers of the genes used for vector constructions
Gene	Forward primers (5'-3')	Reverse primers (5'-3')
pMaPIP1;1-pGreenII 0800-REN-LUC	TGCAAGCTTCAAACATGGCGATCAAGGTA	TCTCACTAGTGTGAGTGGAGGAATCAGGGT
