# Supplementary material for: Overexpression of a Banana Aquaporin Gene MaPIP1;1 Enhances Tolerance to Multiple Abiotic Stresses in Transgenic Banana and Analysis of Its Interacting Transcription Factors
Source: Front Plant Sci. 2021 Aug 25;12:699230. doi: 10.3389/fpls.2021.699230 (PMC8424054; doi:10.3389/fpls.2021.699230)
Supplement: Supplementary file 10 [file Table_10.XLSX]

## Sheet: Sheet1
Table S10. Data of physiological indices between WT and transgenic plants under normal, salt, and recovery conditions
Physiological indicators	Line	Control	Salt	Recovery
Chlorophyll	WT	43.1021a	28.6511b	10.6347b
	L1	39.3667a	31.1021b	17.3036c
	L2	38.1125a	36.8144a	21.8043b
Ion leakage	WT	5.8733b	13.3736a	15.9303a
	L1	5.1336b	7.3767a	5.9536b
	L2	4.7401a	6.5933a	5.2845a
MDA content	WT	12.9631c	27.9057b	39.7746a
	L1	10.0587c	18.2147b	23.6019a
	L2	8.1293c	16.8363b	26.0077a
PRO content	WT	17.2333b	37.9706a	43.7433a
	L1	19.5067b	41.8743a	45.5136a
	L2	21.3133c	43.5425b	49.5304a
Soluble sugar content	WT	6.3273c	19.3207b	29.6313a
	L1	9.3174c	37.2447b	45.9217a
	L2	11.5843c	43.7982b	48.7985a
ABA content	WT	2.8033a	3.4236a	4.1603a
	L1	2.6903b	4.8417ab	5.9133a
	L2	2.4367b	5.9733a	6.6367a
K+ content	WT	8.2958a	5.3667b	4.7014b
	L1	6.7021a	3.2035b	2.1159b
	L2	7.2548a	3.898b	2.8124b
Na+ content	WT	16.5312c	68.1011b	84.7667b
	L1	15.6667b	31.1478a	34.6122a
	L2	14.5147b	39.5667a	41.4247a
K+/Na+ ratio	WT	0.4979a	0.0788b	0.0562b
	L1	0.4276a	0.1032b	0.0626b
	L2	0.5045a	0.0961b	0.0682b
Data are means ± SD of n = 3 biological replicates. Means denoted by the same letter are not signiﬁcantly different at P < 0.05 as determined by Duncan’s multiple range test.
