# Supplementary material for: Overexpression of a Banana Aquaporin Gene MaPIP1;1 Enhances Tolerance to Multiple Abiotic Stresses in Transgenic Banana and Analysis of Its Interacting Transcription Factors
Source: Front Plant Sci. 2021 Aug 25;12:699230. doi: 10.3389/fpls.2021.699230 (PMC8424054; doi:10.3389/fpls.2021.699230)
Supplement: Supplementary file 11 [file Table_11.XLSX]

## Sheet: Sheet1
Table S11. Data of physiological indices between WT and transgenic plants under normal, cold, and recovery conditions
Physiological indicators	Line	Control	Cold	Recovery
Chlorophyll	WT	43.1021a	36.3265b	12.5214c
	L1	39.3667a	38.1247a	22.9125b
	L2	38.1125a	40.1369a	26.1536b
Ion leakage	WT	5.8733c	12.3033b	16.2214b
	L1	5.1336b	8.2067a	4.9325a
	L2	4.7401b	7.3567a	3.7613b
MDA content	WT	12.9631c	49.6547b	60.6214a
	L1	10.0587b	33.6517a	37.7437a
	L2	8.1293c	36.0463b	45.8714a
PRO content	WT	17.2333c	29.0133b	38.0733a
	L1	19.5067c	31.3567b	47.5247a
	L2	21.3133c	34.4514b	49.4741a
Soluble sugar content	WT	6.3273c	19.0703b	37.6147a
	L1	9.3174c	26.3016b	55.8531a
	L2	11.5843c	28.7297b	60.2953a
ABA content	WT	2.8033b	3.4214ab	5.6125a
	L1	2.6903b	3.8601b	6.1214a
	L2	2.4367b	4.9467b	8.5698a
Data are means ± SD of n = 3 biological replicates. Means denoted by the same letter are not signiﬁcantly different at P < 0.05 as determined by Duncan’s multiple range test.
