# Supplementary material for: Overexpression of a Banana Aquaporin Gene MaPIP1;1 Enhances Tolerance to Multiple Abiotic Stresses in Transgenic Banana and Analysis of Its Interacting Transcription Factors
Source: Front Plant Sci. 2021 Aug 25;12:699230. doi: 10.3389/fpls.2021.699230 (PMC8424054; doi:10.3389/fpls.2021.699230)
Supplement: Supplementary file 12 [file Table_12.XLSX]

## Sheet: Sheet1
Table S12.qPCR data of ABA biosynthetic and responsive genes in WT and transgenic lines under normal, drought, cold, and salt conditions
Gene name	Line	Control	Drought	Nacl	Cold
SnRK2-11	WT	1.0021d	2.6941b	1.5372c	4.3279a
	L1	0.8186d	3.7778b	2.1386c	6.4417a
	L2	0.9125d	2.9365b	2.9574c	7.9874a
ZIP10	WT	1.0002d	3.2256c	12.2154a	9.65241b
	L1	1.2321c	5.0123b	17.3215a	6.2154b
	L2	1.5452c	6.2145b	18.3265a	4.3322b
ZIP49	WT	1.0006d	5.2354c	11.321a	9.0123b
	L1	0.8598c	7.2135ab	8.0125a	6.321b
	L2	0.5542d	9.0214a	6.2145b	4.3214c
ZIP101	WT	1.0258c	1.9571b	1.0231c	3.6985a
	L1	1.1215d	2.5421b	1.7845c	2.932a
	L2	1.2123d	2.6012b	1.8512c	4.0124a
NCED-Ma04	WT	1.0115d	3.3212b	6.2136a	2.2136c
	L1	11.2133b	13.212b	18.2212a	19.2354a
	L2	12.3212d	18.2356c	22.2256b	25.2214a
NCED-Ma06	WT	1.0057c	2.9704b	3.7449a	3.202a
	L1	5.5265c	4.6985d	7.0012b	9.2145a
	L2	6.5478c	7.3214bc	8.8541b	10.9665a
SDR-2	WT	1.002d	2.6941a	1.5372b	4.3279c
	L1	0.8186c	3.7778a	2.1386b	6.4417c
	L2	0.9125c	2.9365a	2.9574b	7.9874c
AO	WT	1.0145d	3.3253c	45.7038a	18.0341b
	L1	9.0302d	15.4606c	98.583a	32.2192b
	L2	13.6398c	17.5478c	110.9687a	38.1457b
Data are means ± SD of n = 3 biological replicates. Means denoted by the same letter are not signiﬁcantly different at P < 0.05 as determined by Duncan’s multiple range test.
