# Supplementary material for: Overexpression of a Banana Aquaporin Gene MaPIP1;1 Enhances Tolerance to Multiple Abiotic Stresses in Transgenic Banana and Analysis of Its Interacting Transcription Factors
Source: Front Plant Sci. 2021 Aug 25;12:699230. doi: 10.3389/fpls.2021.699230 (PMC8424054; doi:10.3389/fpls.2021.699230)
Supplement: Supplementary file 14 [file Table_14.XLSX]

## Sheet: Sheet1
Table S14 23 colonies with the MaPIP1;1 promoter as the bait using Y1H-based library screening under salt stress
Gene name	ID	Gene length (bp)
PHD finger protein ALFIN-LIKE 8	Ma10_t16340.1	765
scopoletin glucosyltransferase-like	Ma00_t00070.1	1335
subtillisin-like protease SBT3.5	Ma03_t11170.1	1509
tubulin beta-7 chain	Ma01_t10570.1	1110
probable serine/threonine-protein kinase NAK	Ma01_t11280.1	1290
Dehydration responsive element binding protein 1G	Ma08_t11720.1	636
short-chain dehydrogenase/reductase SDRA	Ma01_t11490.1	234
serine/threonine-protein kinase WNK4	Ma11_t18200.1	744
pyruvate dehydrogenase E1 component subnit alpha-1	Ma01_t11600.1	975
fatty-acid-binding protein1-like	Ma02_t01140.1	606
proble inorganic phosphate transporter	Ma04_t09810.1	456
RHOMBOID-like protein 3	Ma02_t05220.1	966
protein HOTHEAD-like	Ma04_t15750.1	210
mitochondrial phosphate carrier protein 3	Ma03_t06980.1	948
60S ribosomal protein L24-like	Ma03_t09360.1	492
monocopper oxidase-like protein SKU5	Ma04_t04840.1	1743
crocetin glycosyltransferase 2-like	Ma04_t18320.1	1140
N-alpha-acetyltransferase 40-like	Ma03_t07550.2	1038
Ethylene-responsive factor14	Ma08_t23930.1	498
Putative Transcription factor MYB1R1	Ma05_t08940.1	732
probable protein phosphatase 2C	Ma03_t08340.1	1227
HMG-Y-related protein A	Ma05_t05640.1	783
type IV inositol polyphosphate 5-phosphatase	Ma03_t18250.1	1455
