# Supplementary material for: Overexpression of a Banana Aquaporin Gene MaPIP1;1 Enhances Tolerance to Multiple Abiotic Stresses in Transgenic Banana and Analysis of Its Interacting Transcription Factors
Source: Front Plant Sci. 2021 Aug 25;12:699230. doi: 10.3389/fpls.2021.699230 (PMC8424054; doi:10.3389/fpls.2021.699230)
Supplement: Supplementary file 15 [file Table_15.XLSX]

## Sheet: Sheet1
Table S15 25 colonies with the MaPIP1;1 promoter as the bait using Y1H-based library screening under cold stress
Gene name	ID	Gene length (bp)
shaggy-related protein kinase	Ma00_t00230.1	1260
Putative Transcription factor MYB22	Ma08_t02180.1	900
autohyagy protein 5	Ma00_t00380.1	1101
pentatricopeptide repeat-containing protein	Ma03_t20010.1	1320
serine/arginine-rich SC35-like splicing factor SCL30	Ma01_t10610.2	807
basic region/leucine zipper 53	Ma11_t04880.1	435
calmodulin-bing protein	Ma01_t11580.1	1641
Ethylene-responsive factor1	Ma10_t31080.1	810
alpha carbonic anhudrase 7-like	Ma02_t01040.1	822
ATP-dependent Clp protease proteolytic subnit 3	Ma04_t06570.1	126
serine/threonine recepror-like kinase NFP	Ma02_t01210.1	1905
glycoprotein 3-alpha-L-fucosyltransferase	Ma03_t06910.1	1506
monoglyceride lipase-like	Ma06_t12870.1	2616
transcription initiation factor TFIID subunit	Ma03_t07250.2	2853
SHOTR-ROOT-like protein	Ma10_t16450.1	1209
protein SGT1 homolog	Ma04_t15560.1	1110
pathogenesis-related protein 1-like	Ma03_t08140.1	483
DEAD-box ATP-dependent RNA helicase	Ma05_t05790.1	2160
Ethylene-responsive factor39	Ma02_t23680.1	519
CO(2)-response secreted protease-like	Ma03_t09230.2	2049
cysteine-rich receptor-like protein kinase 3	Ma03_t15690.1	1959
eukaryotic translation initiation factor 4B1	Ma11_t13710.1	1389
IQ domain-containing protein IQM1	Ma04_t08740.1	1611
probable mitochondrial import inner membrane translocase	Ma03_t08260.1	636
60S ribosomal protein L6-like	Ma04_t06390.1	705
